# Supplementary material for: The 2024 Endocrine Society Guideline on Vitamin D: Comprehensive Summary and Critical Appraisal
Source: Nutrients. 2026 May 5;18(9):1472. doi: 10.3390/nu18091472 (PMC13164739; doi:10.3390/nu18091472)
Supplement: Supplementary file 1 [file nutrients-18-01472-s001.zip]

Archive with 1 entries (1 files):
- nutrients-4257075-supplementary.xlsx
