# Supplementary material for: The 2024 Endocrine Society Guideline on Vitamin D: Comprehensive Summary and Critical Appraisal
Source: Nutrients. 2026 May 5;18(9):1472. doi: 10.3390/nu18091472 (PMC13164739; doi:10.3390/nu18091472)
Supplement: Supplementary file 1 [file nutrients-18-01472-s001.zip › nutrients-4257075-supplementary.xlsx]

## Sheet: Tabelle1
Table S1: AGREE II appraisal of the 2024 Endocrine Society Vitamin D Guideline with additional comments sections
#	AGREE II Item	Rater 1 (U.R.)	Rater 2 (S.P.)	Sum (both)	Max possible	Scaled %	Issues captured by / affecting this item score	Issues NOT captured by item
DOMAIN 1: SCOPE AND PURPOSE
1	Overall objective(s) specifically described	7	7	14	14	100%		The guideline states it replaces the 2011 guideline but does not acknowledge that the 2011 guideline covered additional clinical contexts (e.g. documented vitamin D deficiency management, dosing for specific diseases, treatment targets, etc.) that are now unaddressed. Clinicians treating patients with known deficiency or existing test results are left without guidance.
2	Health question(s) specifically described	7	7	14	14	100%		No clinical question addresses what to do when a patient already has a 25(OH)D result. The 2011 guideline defined deficiency/insufficiency/sufficiency thresholds; the 2024 guideline abolishes those thresholds without directing clinicians to any alternative framework. Oversupplementation risk from pre-existing high 25(O)D concentrations is never posed as a clinical question.
3	Population specifically described	7	7	14	14	100%		The 2011 guideline explicitly covered patients with osteoporosis, malabsorption syndromes, granulomatous disease, enzyme-inducing medications, and CKD. All are excluded from 2024 scope with no cross-reference or bridging note. Patients previously managed under the 2011 framework for these conditions are left in a clinical vacuum.
	Domain 1 mean	7	7	14		100%
DOMAIN 2: STAKEHOLDER INVOLVEMENT
4	Development group includes all relevant professional groups	7	7	14	14	100%
5	Views and preferences of target population sought	4	5	9	14	58%	A patient representative sat on the panel but no formal, independent patient consultation process is described (no surveys, focus groups, or literature review of patient preferences reported). Methods and outcomes of preference collection are not documented.	Clinician and lay persons views on the absence of dosing guidance, and on the experience of receiving a 25(OH)D test result without knowing how to act on it, were not specifically sought. Clinicans likley expect actionable dosing information that this guideline does not provide.
6	Target users clearly defined	3	5	8	14	50%	No explicit statement names the intended users of this guideline (e.g. endocrinologists, primary care physicians, obstetricians, policymakers or individuals from the general population). Readers must infer target audience.	Clinicians managing persons with existing 25(OH)D results, or patients previously covered by the 2011 guideline, have no stated pathway within this document.
	Domain 2 mean	4.67	5.67	10.33		69%
DOMAIN 3: RIGOUR OF DEVELOPMENT
7	Systematic methods used to search for evidence	7	7	14	14	100%	Details mentioned in the companion systematic review paper.
8	Criteria for selecting evidence clearly described	6	7	13	14	92%		Safety evidence for oversupplementation (hypercalcaemia, hypercalciuria, nephrolithiasis at doses commonly self-prescribed by the public, e.g. 4000-10 000 IU/day) was not pursued as a primary evidence question. Given that the guideline recommends supplementation without clearly specifying a dose, the absence of an explicit safety ceiling search is a notable gap.
9	Strengths and limitations of body of evidence clearly described	7	7	14	14	100%		The limitations section does not address: (a) the complete absence of evidence on managing persons who present with an existing 25(OH)D result; (b) the lack of upper-limit safety data; (c) the evidence gap created by dropping populations previously covered in the 2011 guideline.
10	Methods for formulating recommendations clearly described	5	6	11	14	75%	The decision to provide NO clear dosage recommendation, despite substantial and varied trial dose data, is not formally documented as a deliberate EtD judgment. It is attributed to trial heterogeneity but no record exists of whether conditional dose ranges or minimum effective doses were considered and rejected.
11	Health benefits, side effects, and risks considered	5	5	10	14	67%	The guideline recommends empiric supplementation for four population groups without specifying a dose or an upper safe limit. Risk of oversupplementation when empiric supplementation is combined with dietary sources, fortified foods, and multivitamins is not discussed in detail. The IOM tolerable upper intake level (4000 IU/day adults; 2500-3000 IU/day children) is not referenced in the context o…	Individuals who already have high or toxic 25(OH)D levels and then receive an empiric supplementation recommendation are not addressed at all.
12	Explicit link between recommendations and supporting evidence	7	7	14	14	100%
13	Guideline externally reviewed by experts prior to publication	5	6	11	14	75%	Names and affiliations of external reviewers are not listed. A summary of external review findings, comments received, and how they influenced recommendations is absent. It cannot be determined which decisions (e.g. no dosage recommendations) have been raised during external review.
14	Procedure for updating the guideline provided	4	5	9	14	58%	Annual review is mentioned but no update methodology is described: no responsible party named, no criteria distinguishing minor clarification from full update, no methodology for evidence re-synthesis.	No timeline is given for addressing the substantial clinical territory left unaddressed (deficiency management, high-test-value management, excluded subgroups from 2011). No interim guidance or cross-reference to other sources is provided for these populations.
	Domain 3 mean	5.75	6.25	12		83%
DOMAIN 4: CLARITY OF PRESENTATION
15	Recommendations specific and unambiguous	4	4	8	14	50%	All recommendations for supplementation omit specific dosages. A clinician cannot determine starting dose, maximum dose, or whether to adjust for a patient already taking a multivitamin or haveing a certain 25(OH)D level at initial presentation. 'Empiric supplementation' is defined as exceeding DRI but no upper bound is stated.	No guidance exists for individuals with existing 25(OH)D result, the recommendations address only the decision to supplement without testing. Patients already self-prescribing high-dose vitamin D (>4000 IU/day) or haveing high 25(OH)D levels receive no safety advice.
16	Different management options clearly presented	1	2	3	14	8%	No alternative management options are described. As this guideline pertains to vitamin D supplementation, this may be a neglectable issue. However, contraindications for supplementation (e.g. elevated 25(OH)D levels) are also missing.	No management decision pathway is presented for individuals who already have an elevated 25(OH)D result at baseline. No guidance for dose reduction or monitoring in patients with symptoms of oversupplementation is described.
17	Key recommendations easily identifiable	7	7	14	14	100%
	Domain 4 mean	4	4.33	8.33		53%
DOMAIN 5: APPLICABILITY
18	Guideline describes facilitators and barriers to application	4	4	8	14	50%	The most significant practical barrier to implementation, the absence of clear dosage guidance, is not identified or discussed as a barrier.
19	Guideline provides tools to put recommendations into practice	2	2	4	14	17%	No patient leaflets, clinical decision aids, dosing calculators, algorithms, or quick-reference cards are provided. Figure 1 is a summary table, not an implementation tool.	No bridging tool or cross-reference directs clinicians to dosing guidance for any population, nor to the 2011 guideline or alternative sources for excluded populations not covered by this guideline. No tool exists for managing persons presenting with existing 25(OH)D results.
20	Potential resource implications considered	7	6	13	14	92%
21	Guideline presents monitoring/auditing criteria	1	2	3	14	8%	No clear monitoring criteria, quality indicators, process measures, or outcome benchmarks are provided anywhere in the guideline.	Without monitoring criteria it is impossible to assess at a population level whether: (a) supplementation is being implemented appropriately; (b) oversupplementation is occurring; (c) removal of routine testing is leading to missed deficiency in high-risk groups or undetected toxicity; (d) populations covered by the 2011 guideline are being adequately managed.
	Domain 5 mean	3.5	3.5	7		42%
DOMAIN 6: EDITORIAL INDEPENDENCE
22	Views of funding body have not influenced guideline content	7	7	14	14	100%
23	Competing interests recorded and addressed	7	7	14	14	100%
	Domain 6 mean	7	7	14		100%
OVERALL GUIDELINE ASSESSMENT
OQ1	Overall quality of the guideline (1–7 scale)	5	6	11	14	75%	Strong methodological framework but unclear dosing, absent monitoring criteria, and unresolved coverage gap versus 2011 guideline limit overall quality.
OQ2	Recommend this guideline for use?	Yes, with modifications	Yes, with modifications
